# Supplementary material for: Yet Another Similarity between Mitochondrial and Bacterial Ribosomal Small Subunit Biogenesis Obtained by Structural Characterization of RbfA from S. aureus
Source: Int J Mol Sci. 2023 Jan 20;24(3):2118. doi: 10.3390/ijms24032118 (PMC9917171; doi:10.3390/ijms24032118)
Supplement: Supplementary file 1 [file ijms-24-02118-s001.zip]

Archive with 1 entries (1 files):
- ijms-2159054-supplementary.pdf
